# Supplementary material for: Characterization of Fruit Vinegars via Bioactive and Organic Acid Profile Using Chemometrics
Source: Foods. 2023 Oct 13;12(20):3769. doi: 10.3390/foods12203769 (PMC10606018; doi:10.3390/foods12203769)
Supplement: Supplementary file 1 [file foods-12-03769-s001.zip]

Archive with 1 entries (1 files):
- foods-2608970-supplementary.pdf
